# Supplementary material for: Exploratory Research on Sweetness Perception: Decision Trees to Study Electroencephalographic Data and Its Relationship with the Explicit Response to Sweet Odor, Taste, and Flavor
Source: Sensors (Basel). 2022 Sep 8;22(18):6787. doi: 10.3390/s22186787 (PMC9504051; doi:10.3390/s22186787)
Supplement: Supplementary file 1 [file sensors-22-06787-s001.zip]

Archive with 1 entries (1 files):
- sensors-1821617-supplementary.pdf
